# Supplementary material for: Identification and Functional Characterization of FLOWERING LOCUS T in Platycodon grandiflorus
Source: Plants (Basel). 2022 Jan 26;11(3):325. doi: 10.3390/plants11030325 (PMC8840131; doi:10.3390/plants11030325)
Supplement: Supplementary file 1 [file plants-11-00325-s001.zip]

Archive with 1 entries (1 files):
- plants-1433381-supplementary.pdf
